# Supplementary material for: Prognostic nutritional index as a prognostic factor for renal cell carcinoma: A systematic review and meta-analysis
Source: PLoS One. 2022 Aug 5;17(8):e0271821. doi: 10.1371/journal.pone.0271821 (PMC9355260; doi:10.1371/journal.pone.0271821)
Supplement: S1 File — (XLSX) [file pone.0271821.s002.xlsx]

## Sheet: Sheet2
Hofbauer 2015			생존	사망	전체
비전이성, 12개월		PNI >48	652	211	863
Kaplan-Meier curve에서 사망자 계산		PNI ≤48	287	194	481
Hofbauer 2015			생존	사망	전체
비전이성, 24개월		PNI >48	517	346	863
Kaplan-Meier curve에서 사망자 계산		PNI ≤48	189	292	481
Hofbauer 2015			생존	사망	전체
비전이성, 36개월		PNI >48	423	440	863
Kaplan-Meier curve에서 사망자 계산		PNI ≤48	142	339	481
Broggi 2016			생존	사망	전체
비전이성, 12개월		PNI ≥44.8	135	7	142
Kaplan-Meier curve에서 사망자 계산		PNI ≤44.7	116	35	151
Broggi 2016			생존	사망	전체
비전이성, 24개월		PNI ≥44.8	119	23	142
Kaplan-Meier curve에서 사망자 계산		PNI ≤44.7	92	59	151
Broggi 2016			생존	사망	전체
비전이성, 36개월		PNI ≥44.8	109	33	142
Kaplan-Meier curve에서 사망자 계산		PNI ≤44.7	80	71	151
Jeon 2016			생존	사망	전체
비전이성, 12개월		PNI >51	950	10	960
Kaplan-Meier curve에서 사망자 계산		PNI <51	448	29	477
Jeon 2016			생존	사망	전체
비전이성, 24개월		PNI >51	931	29	960
Kaplan-Meier curve에서 사망자 계산		PNI <51	420	57	477
Jeon 2016			생존	사망	전체
비전이성, 36개월		PNI >51	922	38	960
Kaplan-Meier curve에서 사망자 계산		PNI <51	396	81	477
Kwon 2017			생존	사망	전체
전이성, 12개월		PNI >41	55	13	68
Kaplan-Meier curve에서 사망자 계산		PNI ≤41	20	37	57
Kwon 2017			생존	사망	전체
전이성, 24개월		PNI >41	35	33	68
Kaplan-Meier curve에서 사망자 계산		PNI ≤41	11	46	57
Kwon 2017			생존	사망	전체
전이성, 36개월		PNI >41	24	44	68
Kaplan-Meier curve에서 사망자 계산		PNI ≤41	5	52	57
Kang 2017			생존	사망	전체
비전이성, 12개월		PNI >45	162	1	163
Kaplan-Meier curve에서 사망자 계산		PNI ≤45	155	6	161
Kang 2017			생존	사망	전체
비전이성, 24개월		PNI >45	160	3	163
Kaplan-Meier curve에서 사망자 계산		PNI ≤45	142	19	161
Kang 2017			생존	사망	전체
비전이성, 36개월		PNI >45	157	6	163
Kaplan-Meier curve에서 사망자 계산		PNI ≤45	134	27	161
Peng 2017			생존	사망	전체
비전이성, 12개월		PNI >47.625	968	10	978
Kaplan-Meier curve에서 사망자 계산		PNI ≤47.625	355	27	382
Peng 2017			생존	사망	전체
비전이성, 24개월		PNI >47.625	949	29	978
Kaplan-Meier curve에서 사망자 계산		PNI ≤47.625	336	46	382
Peng 2017			생존	사망	전체
비전이성, 36개월		PNI >47.625	939	39	978
Kaplan-Meier curve에서 사망자 계산		PNI ≤47.625	317	65	382
Cai 2017			생존	사망	전체
전이성, 12개월		PNI ≥51.62	85	13	98
Kaplan-Meier curve에서 사망자 계산		PNI <51.62	51	29	80
Cai 2017			생존	사망	전체
전이성, 24개월		PNI ≥51.62	68	30	98
Kaplan-Meier curve에서 사망자 계산		PNI <51.62	24	56	80
Cai 2017			생존	사망	전체
전이성, 36개월		PNI ≥51.62	62	36	98
Kaplan-Meier curve에서 사망자 계산		PNI <51.62	9	71	80
Yasar 2019			생존	사망	전체
전이성, 12개월		PNI >38.5	122	34	156
Kaplan-Meier curve에서 사망자 계산		PNI ≤38.5	71	86	157
Yasar 2019			생존	사망	전체
전이성, 24개월		PNI >38.5	100	56	156
Kaplan-Meier curve에서 사망자 계산		PNI ≤38.5	44	113	157
Yasar 2019			생존	사망	전체
전이성, 36개월		PNI >38.5	82	74	156
Kaplan-Meier curve에서 사망자 계산		PNI ≤38.5	32	125	157
Cho 2020			생존	사망	전체
비전이성, 12개월		PNI >51	295	0	295
Kaplan-Meier curve에서 사망자 계산		PNI ≤51	161	3	164
Cho 2020			생존	사망	전체
비전이성, 24개월		PNI >51	295	0	295
Kaplan-Meier curve에서 사망자 계산		PNI ≤51	160	4	164
Cho 2020			생존	사망	전체
비전이성, 36개월		PNI >51	295	0	295
Kaplan-Meier curve에서 사망자 계산		PNI ≤51	154	10	164
Hu 2020			생존	사망	전체
전이성, 36개월		PNI ≥44.3	550	41	591
Kaplan-Meier curve에서 사망자 계산		PNI <44.3	46	23	69
Tang 2021			생존	사망	전체
비전이성, 36개월		PNI >49.075	406	21	427
Kaplan-Meier curve에서 사망자 계산		PNI≤49.075	244	23	267

## Sheet: Sheet3
QUADAS-2
Study	Risk of Bias				Applicability Concerns
	Patient Selection	Index Test	Reference Standard	Flow and Timing	Patient Selection	Index Test	Reference Standard
Hofbauer_2015	low risk	low risk	low risk	low risk	low risk	low risk	low risk
Broggi_2016	high risk	low risk	low risk	low risk	low risk	low risk	low risk
Jeon_2016	low risk	low risk	low risk	low risk	low risk	low risk	low risk
Kwon_2017	low risk	low risk	low risk	low risk	low risk	low risk	low risk
Kang_2017	low risk	low risk	low risk	low risk	low risk	low risk	low risk
Peng_2017	high risk	low risk	low risk	low risk	low risk	low risk	low risk
Cai_2017	low risk	unclear	low risk	low risk	low risk	low risk	low risk
Yasar_2019	high risk	high risk	low risk	unclear	low risk	low risk	low risk
Cho_2020	low risk	low risk	low risk	low risk	low risk	low risk	low risk
Hu_2020	high risk	high risk	low risk	low risk	low risk	low risk	low risk
Tang_2021	low risk	low risk	low risk	low risk	low risk	low risk	low risk
