# Supplementary material for: Prognostic nutritional index as a prognostic factor for renal cell carcinoma: A systematic review and meta-analysis
Source: PLoS One. 2022 Aug 5;17(8):e0271821. doi: 10.1371/journal.pone.0271821 (PMC9355260; doi:10.1371/journal.pone.0271821)
Supplement: S2 File — (XLSX) [file pone.0271821.s003.xlsx]

## Sheet: Sheet2
	▶ CSS/OS
	ID	Country	samplesize	samplesize_M	samplesize_F	samplesize group	gender ratio	gender group	Metastasis	QUADAS-2 group	Country group	PNI cutoff	PNI cutoff group	ASA ratio	ASA group
	Hofbauer_2015	Austria & USA	1344	892	452	1	66.3	0	0	1	0	48	0	58.1	1
	Broggi_2016	USA	319	204	115	0	63.9	0	0	0	0	44.7	0	74.71	0
	Jeon_2016	S.Korea	1437	1011	426	1	70.3	1	0	1	1	51	1	44.3	1
	Kwon_2017	S.Korea	125	99	26	0	79.2	1	1	1	1	41	0	90	0
	Kang_2017	S.Korea	324	241	83	0	74.3	1	0	1	1	45	0
	Peng_2017	China	1360	952	408	1	70	1	0	0	1	47.6	0
	Cai_2017	China	178	135	43	0	75.8	1	1	0	1	51.6	1
	Yasar_2019	Turkey	396	258	138	1	65.1	0	1	0	0	38.5	0
	Cho_2020	S.Korea	459	307	152	1	66.8	0	0	1	1	51	1
	Hu_2020	S.Korea	660	256	404	1	38.8	0	1	0	1	44.3	0
	Tang_2021	S.Korea	694	442	252	1	63.7	0	0	1	1	49.075	0
	Sample size group (1: ≥350, 0: <350). Gender group (1: male≥70%, 0: male<70%). Metastasis (1: metastasis, 0: non-metastasis). QUADAS-2 group (1: low risk, 0: high risk). Country (1:asian, 0: caucasian). PNI cutoff group (1: ≥50, 0: <50). ASA group (1: ECOG 0 or ASA 1<70%, 0: ECOG 0 or ASA 1≥70%)
	▶모든연구(bivariate analysis)														▶ASA 70%미만연구만 모아서 일반MA(univariate analysis)
	▶SENSITIVITY					▶Meta-analysis of diagnostic accuracy									▶SENSITIVITY
															. metaprop sne snn, random					Sensitivity	CIL	CIH	se
	-----------------------------------------------------------------					Log likelihood = -97.433459 Number of studies = 11													모든연구(11개)	0.73	0.65	0.8	0.0382653
	Study | Estimate [95% Conf. Interval]					------------------------------------------------------------------------------									Study ES	[95%	Conf. Interval]	% Weight	ASA 70%미만연구(2개)	0.72	0.7	0.74	0.0102041
	-------------------+-----------------------------------------------					| Coef. Std. Err. z P>|z| [95% Conf. Interval]													t-test	t값			p-value
	Hofbauer 2015 | 0.75 0.71 0.78					-------------+----------------------------------------------------------------									1 0.75		0.71 0.78	32.38		0.252509			0.800647
	Broggi 2016 | 0.58 0.50 0.65					Bivariate |									2 0.70		0.67 0.72	67.62
	Jeon 2016 | 0.70 0.67 0.72					E(logitSe) | 1.01035 .1970432 .6241528 1.396548													Sensitivity의 경우 모든연구(11개)와 ASA 70%미만연구(2개)를 비교해보면 통계적으로 유의한 차이가 없었으며 (p=0.801)
	Kwon 2017 | 0.83 0.64 0.94					E(logitSp) | .4672499 .1807074 .1130698 .8214299									Random pooled ES 0.72		0.70 0.74	100
	Kang 2017 | 0.54 0.48 0.60					Var(logitSe) | .392541 .1821592 .1580825 .9747346
	Peng 2017 | 0.75 0.72 0.77					Var(logitSp) | .2848954 .161721 .0936484 .866703
	Cai 2017 | 0.87 0.77 0.94					Corr(logits) | -.7134587 .1886696 -.9284939 -.1401025									Test of ES=0 : z= 68.90 p	=	0
	Yasar 2019 | 0.72 0.63 0.80					-------------+----------------------------------------------------------------
	Cho 2020 | 0.66 0.61 0.70					HSROC |
	Hu 2020 | 0.92 0.90 0.94					Lambda | 1.438781 .1871126 1.072048 1.805515
	Tang 2021 | 0.62 0.59 0.66					Theta | .2131593 .1900272 -.1592872 .5856059
	-----------------------------------------------------------------					beta | -.1602594 .296262 -0.54 0.589 -.7409222 .4204034
	Combined | 0.73 0.65 0.80					s2alpha | .1916472 .1231387 .0543978 .6751859
	-------------------------------------------------------------------					s2theta | .2865028 .136464 .1126402 .7287259
						-------------+----------------------------------------------------------------
	Heterogeneity (Chi-square): Q = 253.64, df = 10.00, p = 0.00					Summary pt. |
						Se | .7330887 .0385554 .6511624 .8016355
	Inconsistency (I-square): I2 = 96.06, 95% CI = [94.68 - 97.43]					Sp | .6147326 .0427981 .5282374 .6945398
						DOR | 4.382417 .7398482 3.147836 6.101199
	▶SPECIFICITY					LR+ | 1.902805 .1707668 1.595892 2.268742									▶SPECIFICITY
						LR- | .4341908 .050586 .3455495 .5455707									. metaprop spe spn , random					Specificity	CIL	CIH	se
	-----------------------------------------------------------------					1/LR- | 2.303135 .2683298 1.832943 2.893941													모든연구(11개)	0.61	0.53	0.69	0.0408163
	Study | Estimate [95% Conf. Interval]					------------------------------------------------------------------------------									Study ES	[95%	Conf. Interval]	% Weight	ASA 70%미만연구(2개)	0.47	0.44	0.5	0.0153061
	-------------------+-----------------------------------------------					Covariance between estimates of E(logitSe) & E(logitSp) -.0214902													t-test	t값			p-value
	Hofbauer 2015 | 0.44 0.40 0.47														1 0.44		0.40 0.47	85.27		3.21161			0.00131994
	Broggi 2016 | 0.68 0.58 0.77														2 0.68		0.59 0.76	14.73
	Jeon 2016 | 0.68 0.59 0.76																		Specificity의 경우 모든연구(11개)와 ASA 70%미만연구(2개)를 비교해보면 통계적으로 유의한 차이가 있었다. (p=0.001)
	Kwon 2017 | 0.54 0.44 0.64														Random pooled ES 0.47		0.44 0.50	100
	Kang 2017 | 0.82 0.65 0.93
	Peng 2017 | 0.63 0.52 0.72
	Cai 2017 | 0.66 0.57 0.75														Test of ES=0 : z= 28.74 p	=	0
	Yasar 2019 | 0.63 0.56 0.70
	Cho 2020 | 1.00 0.69 1.00
	Hu 2020 | 0.36 0.24 0.49
	Tang 2021 | 0.52 0.37 0.68
	-----------------------------------------------------------------
	Combined | 0.61 0.53 0.69
	-------------------------------------------------------------------
	Heterogeneity (Chi-square): Q = 97.32, df =10.00, p = 0.00
	Inconsistency (I-square): I2 = 89.73, 95% CI = [84.95 - 94.50]
	▶STATISTICAL TESTS FOR SMALL STUDY EFFECTS/PUBLICATION BIAS
	------------------------------------------------------------------------------
	yb | Coef. Std. Err. t P>|t| [95% Conf. Interval]
	-------------+----------------------------------------------------------------
	Bias | 16.73846 5.696317 2.94 0.017 3.852493 29.62442
	Intercept | .4643844 .319056 1.46 0.180 -.2573705 1.186139
	------------------------------------------------------------------------------
	▶UNIVARIATE META-REGRESSION & SUBGROUP ANALYSIS											▶STATA data
	Sensitivity and Specificity											id	cutoff	cutoffg	tp	fp	fn	tn	sampleg	mets	countryg	genderg	quadas2g	ASAg
												Hofbauer 2015	48	0	423	440	142	339	1	0	0	0	1	1
												Broggi 2016	44.7	0	109	33	80	71	0	0	0	0	0	0
	+-----------------------------------------------------------------------------------------+											Jeon 2016	51	1	922	38	396	81	1	0	1	1	1	1
	| Parameter category nstudies Sensitivity p1 Specificity p2 |											Kwon 2017	41	0	24	44	5	52	0	1	1	1	1	0
	|-----------------------------------------------------------------------------------------|											Kang 2017	45	0	157	6	134	27	0	0	1	1	1
	| countryg Yes 8 0.75 [0.67 - 0.83] 0.50 0.64 [0.54 - 0.73] 0.78 |											Peng 2017	47.6	0	939	39	317	65	1	0	1	1	0
	| No 3 0.68 [0.53 - 0.84] . 0.58 [0.43 - 0.73] . |											Cai 2017	51.6	1	62	36	9	71	0	1	1	1	0
	| sampleg Yes 7 0.75 [0.66 - 0.84] 0.28 0.57 [0.47 - 0.67] 0.06 |											Yasar 2019	38.5	0	82	74	32	125	1	1	0	0	0
	| No 4 0.71 [0.57 - 0.85] . 0.68 [0.56 - 0.79] . |											Cho 2020	51	1	295	0	154	10	1	0	1	0	1
	| mets Yes 4 0.85 [0.79 - 0.91] 0.55 0.55 [0.42 - 0.68] 0.11 |											Hu 2020	44.3	0	550	41	46	23	1	1	1	0	0
	| No 7 0.66 [0.59 - 0.73] . 0.65 [0.55 - 0.74] . |											Tang 2021	49.1	0	406	21	244	23	1	0	1	0	1
	| cutoffg Yes 3 0.74 [0.60 - 0.89] 0.25 0.72 [0.60 - 0.85] 0.85 |
	| No 8 0.73 [0.64 - 0.82] . 0.57 [0.48 - 0.66] . |
	| quadas2g Yes 6 0.68 [0.58 - 0.78] 0.00 0.62 [0.51 - 0.74] 0.53 |
	| No 5 0.79 [0.70 - 0.87] . 0.60 [0.48 - 0.71] . |
	| genderg Yes 5 0.74 [0.63 - 0.86] 0.17 0.67 [0.57 - 0.77] 0.98 |
	| No 6 0.73 [0.62 - 0.83] . 0.55 [0.45 - 0.66] . |											▶ASA 70%미만연구만 모아서 일반MA(univariate analysis)
	+-----------------------------------------------------------------------------------------+											id	tp	fp	fn	tn	sn.e	sn.n	sp.e	sp.n
												Hofbauer 2015	423	440	142	339	423	565	339	779
												Jeon 2016	922	38	396	81	922	1318	81	119
	Joint Model
	+------------------------------------------------------------+
	| Parameter category LRTChi2 Pvalue I2 I2lo I2hi |
	|------------------------------------------------------------|
	| countryg Yes 3.33 0.19 40 0 100 |
	| No . . . . . |
	| sampleg Yes 1.81 0.40 0 0 100 |
	| No . . . . . |
	| mets Yes 10.08 0.01 80 57 100 |
	| No . . . . . |
	| cutoffg Yes 6.08 0.05 67 26 100 |
	| No . . . . . |
	| quadas2g Yes 2.75 0.25 27 0 100 |
	| No . . . . . |
	| genderg Yes 4.22 0.12 53 0 100 |
	| No . . . . . |
	+------------------------------------------------------------+
	▶MULTIVARIATE META-REGRESSION BY META-DISC
	-----------------------------------------------------------------------------------------
	Meta-Regression(Inverse Variance weights)
	Var	Coeff.	Std. Err.	p - value	RDOR	[95%CI]
	-----------------------------------------------------------------------------------------
	Cte.	0.928	0.1885	0.0026	----	----
	S	-0.094	0.1266	0.4845	----	----
	cutoffg	0.448	0.3135	0.2027	1.57	(0.73;3.37)
	mets	0.734	0.2819	0.0404	2.08	(1.05;4.15)
	countryg	0.396	0.2496	0.164	1.49	(0.81;2.74)
	-----------------------------------------------------------------------------------------
	Tau-squared estimate = 0.0473 (Convergence is achieved after 12 iterations)
	Restricted Maximum Likelihood estimation (REML)
	No. studies = 11
	Filter OFF
	Add 1/2 to all cells of the studies with zero
	-----------------------------------------------------------------------------------------
	Meta-Regression(Inverse Variance weights)
	Var	Coeff.	Std. Err.	p - value	RDOR	[95%CI]
	-----------------------------------------------------------------------------------------
	Cte.	0.989	0.2124	0.0096	----	----
	S	0.014	0.1111	0.9081	----	----
	cutoffg	0.217	0.2578	0.4477	1.24	(0.61;2.54)
	sampleg	-0.168	0.239	0.5219	0.85	(0.44;1.64)
	mets	0.687	0.2184	0.0346	1.99	(1.08;3.65)
	countryg	0.13	0.2537	0.6363	1.14	(0.56;2.30)
	genderg	0.501	0.3058	0.1766	1.65	(0.71;3.86)
	-----------------------------------------------------------------------------------------
	Tau-squared estimate = 0.0000 (Convergence is achieved after 1 iterations)
	Restricted Maximum Likelihood estimation (REML)
	No. studies = 11
	Filter OFF
	Add 1/2 to all cells of the studies with zero
	-----------------------------------------------------------------------------------------
	Meta-Regression(Inverse Variance weights)
	Var	Coeff.	Std. Err.	p - value	RDOR	[95%CI]
	-----------------------------------------------------------------------------------------
	Cte.	1.054	0.2934	0.0157	----	----
	S	-0.055	0.1527	0.7335	----	----
	cutoffg	0.473	0.3307	0.2121	1.6	(0.69;3.75)
	sampleg	-0.183	0.309	0.5787	0.83	(0.38;1.84)
	mets	0.671	0.322	0.0916	1.96	(0.86;4.48)
	countryg	0.39	0.2656	0.2018	1.48	(0.75;2.92)
	-----------------------------------------------------------------------------------------
	Tau-squared estimate = 0.0605 (Convergence is achieved after 10 iterations)
	Restricted Maximum Likelihood estimation (REML)
	No. studies = 11
	Filter OFF
	Add 1/2 to all cells of the studies with zero
	-----------------------------------------------------------------------------------------
	Meta-Regression(Inverse Variance weights)
	Var	Coeff.	Std. Err.	p - value	RDOR	[95%CI]
	-----------------------------------------------------------------------------------------
	Cte.	1.162	0.2458	0.018	----	----
	S	0.052	0.1144	0.6818	----	----
	cutoffg	0.394	0.2875	0.2641	1.48	(0.59;3.70)
	sampleg	-0.129	0.2406	0.6293	0.88	(0.41;1.89)
	mets	0.466	0.2702	0.1832	1.59	(0.67;3.76)
	countryg	0.11	0.2541	0.6953	1.12	(0.50;2.50)
	genderg	0.412	0.3125	0.2794	1.51	(0.56;4.08)
	quadas2g	-0.298	0.2142	0.2581	0.74	(0.38;1.47)
	-----------------------------------------------------------------------------------------
	Tau-squared estimate = 0.0000 (Convergence is achieved after 1 iterations)
	Restricted Maximum Likelihood estimation (REML)
	No. studies = 11
	Filter OFF
	Add 1/2 to all cells of the studies with zero
